# Supplementary material for: Cell-Nonautonomous Effects of dFOXO/DAF-16 in Aging
Source: Cell Rep. 2014 Feb 6;6(4):608–16. doi: 10.1016/j.celrep.2014.01.015 (PMC3969275; doi:10.1016/j.celrep.2014.01.015)
Supplement: Table S1. Supplemental Data [file mmc2.xls]

## Sheet: key
sheet	description
list 1	list of genes differentially expressed (10% FRD) in S106>dfoxo females with RU486 treatment, with indication of the ones that show significant interaction between genotype (S106>dfoxo or dfoxo null S106>dfoxo) and RU486 (10% FDR)
Ease 1	Biological process categories over-represented in genes with significant interaction term in list 1

## Sheet: list 1
ID	genetype:RU486 interaction
FBgn0038197	sig
FBgn0037996	sig
FBgn0032049	sig
FBgn0036225	sig
FBgn0035620	sig
FBgn0032131	sig
FBgn0052483	sig
FBgn0043575	sig
FBgn0051259	sig
FBgn0032144	sig
FBgn0023541	sig
FBgn0025709	sig
FBgn0028369	sig
FBgn0035619	sig
FBgn0011555	sig
FBgn0033774	sig
FBgn0051810	sig
FBgn0015010	sig
FBgn0004446	sig
FBgn0002569	sig
FBgn0039472	sig
FBgn0038973	sig
FBgn0040060	sig
FBgn0040959	sig
FBgn0003285	sig
FBgn0035667	sig
FBgn0036996	sig
FBgn0039200	sig
FBgn0044047	sig
FBgn0034741	sig
FBgn0036024	sig
FBgn0001285	sig
FBgn0038701	sig
FBgn0034296	sig
FBgn0003358	sig
FBgn0039154	sig
FBgn0038734	sig
FBgn0039471	sig
FBgn0036833	sig
FBgn0035779	sig
FBgn0029939	sig
FBgn0053532	sig
FBgn0040340	sig
FBgn0039778	sig
FBgn0033789	sig
FBgn0037057	sig
FBgn0015872	sig
FBgn0010425	sig
FBgn0033612	sig
FBgn0030360	sig
FBgn0002570	sig
FBgn0033788	sig
FBgn0037386	sig
FBgn0026878	not sig
FBgn0051410	not sig
FBgn0035664	not sig
FBgn0031143	not sig
FBgn0051233	not sig
FBgn0053192	not sig
FBgn0004396	not sig
FBgn0002985	not sig
FBgn0030740	not sig
FBgn0050360	not sig
FBgn0085261	not sig
FBgn0035665	not sig
FBgn0038740	not sig
FBgn0042206	not sig
FBgn0033981	not sig
FBgn0035154	not sig
FBgn0034436	not sig
FBgn0037678	not sig
FBgn0040102	not sig
FBgn0031489	not sig
FBgn0030148	not sig
FBgn0030264	not sig
FBgn0030362	not sig
FBgn0036587	not sig
FBgn0036422	not sig
FBgn0034664	not sig
FBgn0035679	not sig
FBgn0034247	not sig
FBgn0031277	not sig
FBgn0051248	not sig
FBgn0038136	not sig
FBgn0040717	not sig
FBgn0002997	not sig
FBgn0037477	not sig
FBgn0028940	not sig
FBgn0033820	not sig
FBgn0036766	not sig
FBgn0001145	not sig
FBgn0035006	not sig
FBgn0053109	not sig
FBgn0031741	not sig
FBgn0039474	not sig
FBgn0034406	not sig
FBgn0034225	not sig
FBgn0035926	not sig
FBgn0051300	not sig
FBgn0030484	not sig
FBgn0038840	not sig
FBgn0002869	not sig
FBgn0011336	not sig
FBgn0040609	not sig
FBgn0038700	not sig
FBgn0038878	not sig
FBgn0037683	not sig
FBgn0051041	not sig
FBgn0034317	not sig
FBgn0032373	not sig
FBgn0031801	not sig
FBgn0052984	not sig
FBgn0031813	not sig
FBgn0037973	not sig
FBgn0033423	not sig
FBgn0086608	not sig
FBgn0039330	not sig
FBgn0039342	not sig
FBgn0031646	not sig
FBgn0033978	not sig
FBgn0037718	not sig
FBgn0033297	not sig
FBgn0038680	not sig
FBgn0027544	not sig
FBgn0034784	not sig
FBgn0029932	not sig
FBgn0040958	not sig
FBgn0030688	not sig
FBgn0031432	not sig
FBgn0054040	not sig
FBgn0034647	not sig
FBgn0038098	not sig
FBgn0039453	not sig
FBgn0025678	not sig
FBgn0033296	not sig
FBgn0051974	not sig
FBgn0032088	not sig
FBgn0035300	not sig
FBgn0032733	not sig
FBgn0031910	not sig
FBgn0010387	not sig
FBgn0034480	not sig
FBgn0037906	not sig
FBgn0034588	not sig
FBgn0030777	not sig
FBgn0028583	not sig
FBgn0031140	not sig
FBgn0026565	not sig
FBgn0030946	not sig
FBgn0028534	not sig
FBgn0038790	not sig
FBgn0032074	not sig
FBgn0033216	not sig
FBgn0034663	not sig
FBgn0033733	not sig
FBgn0034289	not sig
FBgn0011834	not sig
FBgn0038845	not sig
FBgn0029766	not sig
FBgn0004512	not sig
FBgn0032505	not sig
FBgn0033138	not sig
FBgn0040350	not sig
FBgn0033128	not sig
FBgn0039562	not sig
FBgn0029827	not sig
FBgn0036767	not sig
FBgn0033188	not sig
FBgn0040342	not sig
FBgn0037724	not sig
FBgn0024997	not sig
FBgn0032947	not sig
FBgn0028533	not sig
FBgn0033760	not sig

## Sheet: Ease 1
Category	Term	Count	%	PValue	Genes	List Total	Pop Hits	Pop Total	Fold Enrichment	Bonferroni	Benjamini	FDR
GOTERM_BP_FAT	GO:0006508~proteolysis	14	27.451	3.12929e-07	FBGN0035779, FBGN0040060, FBGN0038701, FBGN0035667, FBGN0032144, FBGN0032049, FBGN0052483, FBGN0003358, FBGN0033774, FBGN0039778, FBGN0036024, FBGN0011555, FBGN0001285, FBGN0010425	29	731	7937	5.24166	4.34962e-05	4.34962e-05	0.000368761
GOTERM_BP_FAT	GO:0005976~polysaccharide metabolic process	4	7.84314	0.016168	FBGN0036225, FBGN0040959, FBGN0038197, FBGN0043575	29	153	7937	7.15529	0.896245	0.677889	17.4762
GOTERM_BP_FAT	GO:0006006~glucose metabolic process	3	5.88235	0.0193188	FBGN0002569, FBGN0038197, FBGN0002570	29	61	7937	13.4601	0.933569	0.594998	20.5374
GOTERM_BP_FAT	GO:0019318~hexose metabolic process	3	5.88235	0.0357853	FBGN0002569, FBGN0038197, FBGN0002570	29	85	7937	9.65963	0.993688	0.718137	34.912
GOTERM_BP_FAT	GO:0005996~monosaccharide metabolic process	3	5.88235	0.0454825	FBGN0002569, FBGN0038197, FBGN0002570	29	97	7937	8.46463	0.998451	0.725847	42.221
GOTERM_BP_FAT	GO:0008286~insulin receptor signaling pathway	2	3.92157	0.0616954	FBGN0038197, FBGN0044047	29	18	7937	30.41	0.999857	0.771283	52.7834
GOTERM_BP_FAT	GO:0043434~response to peptide hormone stimulus	2	3.92157	0.0616954	FBGN0038197, FBGN0044047	29	18	7937	30.41	0.999857	0.771283	52.7834
GOTERM_BP_FAT	GO:0032868~response to insulin stimulus	2	3.92157	0.0616954	FBGN0038197, FBGN0044047	29	18	7937	30.41	0.999857	0.771283	52.7834
GOTERM_BP_FAT	GO:0032869~cellular response to insulin stimulus	2	3.92157	0.0616954	FBGN0038197, FBGN0044047	29	18	7937	30.41	0.999857	0.771283	52.7834
GOTERM_BP_FAT	GO:0014902~myotube differentiation	2	3.92157	0.078171	FBGN0003285, FBGN0028369	29	23	7937	23.7991	0.999988	0.801364	61.6792
GOTERM_BP_FAT	GO:0000768~syncytium formation by plasma membrane fusion	2	3.92157	0.078171	FBGN0003285, FBGN0028369	29	23	7937	23.7991	0.999988	0.801364	61.6792
GOTERM_BP_FAT	GO:0007520~myoblast fusion	2	3.92157	0.078171	FBGN0003285, FBGN0028369	29	23	7937	23.7991	0.999988	0.801364	61.6792
GOTERM_BP_FAT	GO:0006949~syncytium formation	2	3.92157	0.078171	FBGN0003285, FBGN0028369	29	23	7937	23.7991	0.999988	0.801364	61.6792
GOTERM_BP_FAT	GO:0032870~cellular response to hormone stimulus	2	3.92157	0.087922	FBGN0038197, FBGN0044047	29	26	7937	21.0531	0.999997	0.797905	66.1927
GOTERM_BP_FAT	GO:0006022~aminoglycan metabolic process	3	5.88235	0.0888249	FBGN0036225, FBGN0040959, FBGN0043575	29	142	7937	5.78218	0.999998	0.762276	66.585
GOTERM_BP_FAT	GO:0007156~homophilic cell adhesion	2	3.92157	0.0943673	FBGN0003285, FBGN0028369	29	28	7937	19.5493	0.999999	0.747865	68.9032
